# Supplementary material for: Phylogeographic inference of Sumatran ranids bearing gastromyzophorous tadpoles with regard to the Pleistocene drainage systems of Sundaland
Source: Sci Rep. 2022 Jul 19;12:12013. doi: 10.1038/s41598-022-14722-9 (PMC9296532; doi:10.1038/s41598-022-14722-9)
Supplement: Supplementary file 2 — Supplementary Information 2. [file 41598_2022_14722_MOESM2_ESM.xlsx]

## Sheet: Table S1
Supplementary Tables
Phylogeographic inference of Sumatran ranids bearing gastromyzophorous tadpoles with regard to the Pleistocene drainage systems of Sundaland
Umilaela Arifin, Utpal Smart, Martin Husemann, Stefan Hertwig, Eric N. Smith, Djoko T. Iskandar, and Alexander Haas
Author for correspondence: Umilaela Arifin, Leibniz Institute for the Analysis of Biodiversity Change, Centre for Taxonomy and Morphology, Martin-Luther-King-Platz 3, 20146 Hamburg, Germany. Email: u.arifin@leibniz-lib.de
Table S1 List of specimens used in this study, including information concerning Paleodrainage river systems for each samples collected from Sumatra. GenBank accession numbers for each samples are also provided.
	Taxa	Voucher no.	Locality	GPS coordinates and elevation (m a.s.l.)	Run towards	Watershed (sensu Voris 2000)	GenBank Accession no
							12S	16S	COI	CYTB	ND2	BDNF	POMC	NTF3	RAG1	TYR
1	Amolops afghanus	CAS 221313	Myanmar, Kachin state, Putao Dis.t, Machanbaw Township, Ahtonga Village	27.2616111; 097.8019167		NA	MG909683	MG909570	MW322843	ON859204	MW292240	ON859344	ON859506	ON859671	MG909608	MG909683
2	Amolops indoburmanensis	CAS 234720	Myanmar, Chin State, Saw Stream, Kanpetlet Township, Mindat Div.	21.1727500; 094.0238056; 836		NA	MG909644	MG909571	MW322844	ON859205	MW292241	ON859345	ON859507	ON859672	MG909610	MG909686
3	Amolops marmoratus	CAS 221675	Myanmar, Shan State, Kalaw Township, Wat Phu Ye Camp	20.7107500; 096.4868056		NA	MG909645	MG909572	MW322845	ON859206	MW292242	ON859346	ON859508	ON859673	MG909611	MG909684
4	Amolops panhai	CAS 229816	Myanmar, Taniintharyi Div., Da Wei Dist., Thayet Chaung Township, East of mal Ke Village	13.8416667; 098.4547222; 70		NA	MG909646	MG909606	MW322846	ON859207	MW292243	ON859347	ON859509	ON859674	MG909609	MG909685
5	Chalcorana chalconota	MZB.Amph.30399	Indonesia, Jawa Barat, Kabupaten Banyumas, Curug Cipendok			NA	MW221997	NA	MW322847	ON859208	MW292244	ON859348	ON859510	ON859675	MG909638	MG909688
6	Clinotarsus alticola	FMNH 263424	Thailand, Prachuap Kirikhan, Hua Hin			NA	MG909673	MG909604	MW322848	ON859209	MW292245	ON859349	ON859511	ON859676	MG909641	MG909717
7	Clinotarsus penelope	FMNH 268338	Thailand, Ranong Prov			NA	MG909672	MG909603	MW322849	ON859210	MW292246	ON859350	ON859512	ON859677	MG909640	MG909716
8	Hylarana erythraea	MZB.Amph.29423	Indonesia, Aceh, Taman Nasional Gunung Leuser, Jambur Gele			NA	MG909680	MG909597	MW322880	ON859211	NA	ON859351	ON859513	ON859678	MG909639	MG909689
9	Huia cavitympanum	NMBE 1061482	Malaysia, Borneo, Sarawak, Gunung Murud, Sungai Bur, Pa Rabata			NA	MW221998	MW219540	MW322850	ON859212	NA	ON859352	ON859514	ON859679	MW292309	NA
10	Huia cavitympanum	RMBR 2283	Indonesia, Borneo, Taman Nasional Bukit Baka Bukit Raya			NA	MG909681	MG909602	MW322851	ON859213	MW292247	ON859353	ON859515	ON859680	MG909632	MG909710
11	Wijayarana sp1	UA20140009*	Indonesia, Aceh, Taman Nasional Gunung Leuser	03.87935; 097.44811; 900	Indian Ocean	NA	MW222002	MW219544	NA	NA	MW292253	ON859354	ON859516	ON859681	MW292313	MW292360
12	Wijayarana sp1	UA20140018	Indonesia, Aceh, Taman Nasional Gunung Leuser	03.84398; 097.51634; 750	Indian Ocean	NA	MW222003	MW219545	NA	MW315884	MW292254	ON859355	ON859517	ON859682	MW292314	MW292361
13	Wijayarana sp1	UA20140022	Indonesia, Aceh, Taman Nasional Gunung Leuser	03.84260; 097.52081; 750	Indian Ocean	NA	MW222004	MW219546	NA	NA	MW292255	ON859356	ON859518	ON859683	MW292315	MW292362
14	Wijayarana sp1	UA20140116*	Indonesia, Aceh, Taman Nasional Gunung Leuser	03.68617; 097.65408; 405	Indian Ocean	NA	NA	NA	NA	NA	NA	ON859357	ON859519	ON859684	NA	NA
15	Wijayarana sp1	UA20140120*	Indonesia, Aceh, Taman Nasional Gunung Leuser	03.68617; 097.65408; 405	Indian Ocean	NA	MW222005	MW219547	NA	NA	MW292256	ON859358	ON859520	ON859685	NA	MW292363
16	Wijayarana sp1	UA20140981*	Indonesia, Bengkulu, Taman Nasional Kerinci-Seblat	-02.90975; 102.11492; 1322	Indian Ocean	NA	MW222010	MW219552	MW322860	ON859214	MW292261	ON859359	ON859521	ON859686	MW292320	MW292368
17	Wijayarana sp1	UA20141061*	Indonesia, Bengkulu, Taman Nasional Kerinci-Seblat	-02.95100; 102.16345; 758	Indian Ocean	NA	MW222012	NA	MW322862	ON859215	MW292263	ON859360	ON859522	ON859687	MW292322	MW292370
18	Wijayarana sp1	UA20141069*	Indonesia, Bengkulu, Taman Nasional Kerinci-Seblat	-02.95117; 102.16345; 761	Indian Ocean	NA	NA	NA	NA	NA	NA	ON859361	ON859523	ON859688	NA	NA
19	Wijayarana sp1	UA20141109*	Indonesia, Bengkulu, Taman Nasional Kerinci-Seblat	-02.95117; 102.16345; 761	Indian Ocean	NA	MW222013	MW219554	MW322863	ON859216	MW292264	ON859362	ON859524	ON859689	MW292323	MW292371
20	Wijayarana sp1	UA20140828*	Indonesia, Jambi, Taman Nasional Kerinci-Seblat	-02.25833; 101.28657; 909	Indian Ocean	NA	MW222016	MW219557	NA	ON859217	MW292267	ON859363	ON859525	ON859690	MW292326	MW292374
21	Wijayarana sp1	MZB.AMPH 22349	Indonesia, Lampung, Kabupaten Tanggamus, Kecamatan Ulubelu, Desa Ngarip	-05.31529; 104.54275; 843	Indian Ocean	East Sunda	NA	NA	NA	NA	NA	ON859364	ON859526	ON859691	NA	NA
22	Wijayarana sp1	UA20150116*	Indonesia, Lampung, Kabupaten Lampung Barat, Gedong Surian, Sungai Pauh	-05.06651; 104.46261; 935	South China Sea	East Sunda	MW222019	MW219561	NA	ON859218	MW292272	ON859365	ON859527	ON859692	MW292330	MW292377
23	Wijayarana sp1	UA20150195*	Indonesia, Lampung, Kabupaten Tanggamus, Air Terjun Talang Ogan	-05.37933; 104.66043; 717	Indian Ocean	East Sunda	MW222021	MW219563	MW322869	ON859219	MW292274	ON859366	ON859528	ON859693	MW292332	MW292379
24	Wijayarana sp1	MZB.AMPH 23526	Indonesia, Sumatera Utara, Taman Nasional Batang Gadis	00.66669; 099.58234; 1137	Indian Ocean	NA	MW222017	MW219558	NA	ON859220	MW292268	ON859367	ON859529	ON859694	MW292327	MW292375
25	Wijayarana sp1	MVZ 271223	Indonesia, Sumatera Utara, Taman Wisata Alam Sibolangit	03.33245; 098.58446; 449	Malacca Strait	Malacca Strait	NA	NA	NA	NA	NA	ON859368	ON859530	ON859695	NA	NA
26	Wijayarana sp1	MVZ 271224	Indonesia, Sumatera Utara, Taman Wisata Alam Sibolangit	03.33245; 098.58446; 449	Malacca Strait	Malacca Strait	ON859139	ON859175	NA	ON859221	NA	ON859369	ON859531	ON859696	ON870993	ON871021
27	Wijayarana sp1	MZB.AMPH 22346	Indonesia, Sumatera Selatan, Kabupaten Ogan Komering Ulu, Muara Dua	-04.90009; 104.13381; 1464	South China Sea	North Sunda	MW222022	MW219564	MW322870	ON859222	MW292275	ON859370	ON859532	ON859697	NA	MW292380
28	Wijayarana sumatrana	UTA-A 62547	Indonesia, Lampung, Kabupaten Lampung Barat, Way Sindalapai	-05.04678; 104.06989; 786	Indian Ocean	NA	NA	ON859176	ON858366	ON859223	ON859304	ON859371	ON859533	ON859698	ON870994	NA
29	Wijayarana sumatrana	UTA-A 62548	Indonesia, Lampung, Kabupaten Lampung Barat, Way Sindalapai	-05.04678; 104.06989; 786	Indian Ocean	NA	NA	NA	ON858367	NA	NA	ON859372	ON859534	ON859699	NA	NA
30	Wijayarana sp1	MZB.AMPH 22348	Indonesia, Sumatera Barat, Kabupaten Pasaman Barat, trail to Mt. Talakmau	00.11365; 099.93957; 695	Indian Ocean	NA	NA	NA	NA	NA	NA	ON859373	ON859535	ON859700	NA	NA
31	Wijayarana sp1	UTA-A 62437	Indonesia, Sumatera Barat, Kabupaten Pasaman Barat, trail to Mt. Talakmau	00.10499; 099.94512; 914	Indian Ocean	NA	MW222023	MW219565	NA	ON859224	MW292276	ON859374	ON859536	ON859701	MW292333	MW292381
32	Wijayarana sp1	MZB.AMPH 22350	Indonesia, Sumatera Barat, Kabupaten Pasaman Barat, trail to Mt. Talakmau	00.10220; 099.94822; 974	Indian Ocean	NA	MW222024	MW219566	MW322871	ON859225	MW292277	ON859375	ON859537	ON859702	MW292334	MW292382
33	Wijayarana sp1	UA20140712*	Indonesia, Sumatera Barat, Taman Nasional Kerinci-Seblat, Gunung Bontak	-01.61456; 101.25740; 1200	South China Sea	North Sunda	MW222027	MW219569	MW322873	ON859226	MW292280	ON859376	ON859538	ON859703	MW292337	MW292385
34	Wijayarana sp1	UA20140729*	Indonesia, Sumatera Barat, Taman Nasional Kerinci-Seblat, Muara Labuh	-01.45534; 101.00020; 640	South China Sea	North Sunda	MW222028	MW219570	MW322874	ON859227	MW292281	ON859377	ON859539	ON859704	MW292338	MW292386
35	Wijayarana sp1	UA20140785*	Indonesia, Sumatera Barat, Taman Nasional Kerinci-Seblat, Muara Labuh	-01.45534; 101.00020; 640	South China Sea	North Sunda	NA	NA	NA	NA	NA	ON859378	ON859540	ON859705	NA	NA
36	Wijayarana sp1	UA20140673*	Indonesia, Sumatera Barat, Taman Nasional Kerinci-Seblat, Padang Aro	-01.60920; 101.32198; 665	South China Sea	North Sunda	NA	NA	NA	NA	NA	ON859379	ON859541	ON859706	NA	ON871022
37	Wijayarana sp1	UA20140674*	Indonesia, Sumatera Barat, Taman Nasional Kerinci-Seblat, Padang Aro	-01.60920; 101.32198; 665	South China Sea	North Sunda	NA	NA	NA	NA	NA	ON859380	ON859542	ON859707	NA	NA
38	Wijayarana sp1	UA20140498*	Indonesia, Sumatera Barat, Cagar Alam Rimbo Panti	00.35002; 100.02207; 615	Malacca Strait	Malacca Strait	NA	NA	NA	NA	NA	ON859381	ON859543	ON859708	NA	NA
39	Wijayarana sp1	UA20140504*	Indonesia, Sumatera Barat, Cagar Alam Rimbo Panti	00.35002; 100.02207; 615	Malacca Strait	Malacca Strait	MW222032	MW219574	NA	ON859228	MW292285	ON859382	ON859544	ON859709	MW292342	MW292390
40	Wijayarana sp1	MVZ 271217*	Indonesia, Sumatera Barat, Cagar Alam Lembah Anai	-00.48641; 100.33626; 378	Indian Ocean	NA	MW222025	MW219567	MW322872	ON859229	MW292278	ON859383	ON859545	ON859710	MW292335	MW292383
41	Wijayarana sp1	MVZ 271219*	Indonesia, Sumatera Barat, Cagar Alam Rimbo Panti	00.34982; 100.02257; 646	Malacca Strait	Malacca Strait	MW222026	MW219568	NA	ON859230	MW292279	ON859384	ON859546	ON859711	MW292336	MW292384
42	Wijayarana sp2	UA20150202*	Indonesia, Lampung, Kabupaten Pasawaran, Air Terjun Wiyono	-05.42008; 104.14370; 632	Indian Ocean	NA	MW222020	MW219562	NA	ON859231	MW292273	ON859385	ON859547	ON859712	MW292331	MW292378
43	Wijayarana sumatrana	UA20140157*	Indonesia, Aceh, Taman Nasional Gunung Leuser	03.67675; 097.65292; 440	Indian Ocean	NA	NA	NA	NA	NA	NA	ON859386	ON859548	ON859713	NA	NA
44	Wijayarana sumatrana	UA20140158*	Indonesia, Aceh, Taman Nasional Gunung Leuser	03.67675; 097.65292; 440	Indian Ocean	NA	MW222006	MW219548	MW322856	ON859232	MW292257	ON859387	ON859549	ON859714	MW292316	MW292364
45	Wijayarana sumatrana	UA20140188*	Indonesia, Aceh, Taman Buru Linge-Isaq	04.36482; 097.24957; 440	Malacca Strait	Malacca Strait	MW222007	MW219549	MW322857	ON859233	MW292258	ON859388	ON859550	ON859715	MW292317	MW292365
46	Wijayarana sumatrana	UA20140205*	Indonesia, Aceh, Taman Buru Linge-Isaq	04.36139; 097.24635; 440	Malacca Strait	Malacca Strait	NA	NA	NA	NA	NA	ON859389	ON859551	ON859716	NA	NA
47	Wijayarana sumatrana	UA20140229*	Indonesia, Aceh, Taman Buru Linge-Isaq	04.36018; 097.24580; 440	Malacca Strait	Malacca Strait	NA	NA	NA	NA	NA	ON859390	ON859552	ON859717	NA	NA
48	Wijayarana sumatrana	UA20140422*	Indonesia, Aceh, Kabupaten Ulu Masen, Mane	04.90269; 096.12771; 700	Indian Ocean	NA	MW222008	MW219550	MW322858	ON859234	MW292259	ON859391	ON859553	ON859718	MW292318	MW292366
49	Wijayarana sumatrana	UA20140431*	Indonesia, Aceh, Kabupaten Ulu Masen, Mane	04.89949; 096.13168; 700	Indian Ocean	NA	NA	NA	NA	NA	NA	ON859392	ON859554	ON859719	NA	NA
50	Wijayarana sumatrana	UA20141019*	Indonesia, Bengkulu, Taman Nasional Kerinci-Seblat	-02.93627; 102.10777; 689	Indian Ocean	NA	MW222009	MW219551	MW322859	ON859235	MW292260	ON859393	ON859555	ON859720	MW292319	MW292367
51	Wijayarana sumatrana	UA20141095*	Indonesia, Bengkulu, Taman Nasional Kerinci-Seblat	-02.95330; 102.13956; 726	Indian Ocean	NA	MW222011	MW219553	MW322861	ON859236	MW292262	ON859394	ON859556	ON859721	MW292321	MW292369
52	Wijayarana sumatrana	UA20141081*	Indonesia, Bengkulu, Taman Nasional Kerinci-Seblat	-02.95250; 102.14108; 723	Indian Ocean	NA	NA	NA	NA	NA	NA	ON859395	ON859557	ON859722	NA	NA
53	Wijayarana sumatrana	MVZ 271197	Indonesia, Bengkulu, Kabupaten Bengkulu Utara, Kecamatan Agra Makmur, Desa Kemumu	-03.42537; 102.26192; 390	Indian Ocean	NA	MW222014	MW219555	MW322864	ON859237	MW292265	ON859396	ON859558	ON859723	MW292324	MW292372
54	Wijayarana sumatrana	MVZ 271198	Indonesia, Bengkulu, Kabupaten Bengkulu Utara, Kecamatan Agra Makmur, Desa Kemumu	-03.42537; 102.26192; 390	Indian Ocean	NA	NA	NA	NA	NA	NA	ON859397	ON859559	ON859724	NA	NA
55	Wijayarana sumatrana	MVZ 271199	Indonesia, Bengkulu, Kabupaten Bengkulu Utara, Kecamatan Agra Makmur, Desa Kemumu	-03.42537; 102.26192; 390	Indian Ocean	NA	MW222015	MW219556	MW322865	ON859238	MW292266	ON859398	ON859560	ON859725	MW292325	MW292373
56	Wijayarana sumatrana	RMBR112	Indonesia, Bengkulu, Kecamatan Lebong Utara, Desa Air Putih	-03.03712; 102.19100	Indian Ocean	NA	ON859141	ON859178	ON858369	ON859239	NA	ON859399	ON859561	ON859726	ON870995	ON871023
57	Wijayarana sumatrana	RMBR113	Indonesia, Bengkulu, Kecamatan Lebong Utara, Desa Air Putih	-03.03712; 102.19100	Indian Ocean	NA	NA	NA	NA	NA	NA	ON859400	ON859562	ON859727	NA	NA
58	Wijayarana sumatrana	UTA-A 64939 (topotypic)	Indonesia, Sumatera Utara, Kabupaten Langkat, outskirt Bukit Lawang	03.53671; 098.12759; 192	Malacca Strait	Malacca Strait	MG909677	MG909600	MW322867	ON859240	MW292270	ON859401	ON859563	ON859728	MG909635	MG909713
59	Wijayarana sumatrana	UTA-A 64940 (topotypic)	Indonesia, Sumatera Utara, Kabupaten Langkat, road to Bukit Lawang	03.53697; 098.12658; 163	Malacca Strait	Malacca Strait	MW222018	MW219559	MW322866	ON859241	MW292269	ON859402	ON859564	ON859729	MW292328	MW292376
60	Wijayarana sp1	UA20140663*	Indonesia, Sumatera Barat, Taman Nasional Kerinci-Seblat, Padang Aro	-01.60920; 101.32198; 665	South China Sea	North Sunda	MW222029	MW219571	MW322875	ON859242	MW292282	ON859403	ON859565	ON859730	MW292339	MW292387
61	Wijayarana sumatrana	UA20140455*	Indonesia, Sumatera Barat, Kota Padang, Hutan Penelitian Universitas Andalas	-00.91180; 100.46893; 409	Indian Ocean	NA	MW222030	MW219572	MW322876	ON859243	MW292283	ON859404	ON859566	ON859731	MW292340	MW292388
62	Wijayarana sumatrana	UA20140460*	Indonesia, Sumatera Barat, Cagar Alam Malampah Alahan Panjang	00.04415; 100.21522; 360	Indian Ocean	NA	MW222031	MW219573	MW322877	ON859244	MW292284	ON859405	ON859567	ON859732	MW292341	MW292389
63	Wijayarana sumatrana	UA20140461*	Indonesia, Sumatera Barat, Cagar Alam Malampah Alahan Panjang	00.04415; 100.21522; 360	Indian Ocean	NA	NA	NA	NA	NA	NA	ON859406	ON859568	ON859733	NA	NA
64	Wijayarana sumatrana	UA20150431*	Indonesia, Sumatera Barat, Desa Tanjung Bungo	00.15228; 100.47551; 334	Indian Ocean	NA	MW222033	MW219575	MW322878	ON859245	MW292286	ON859407	ON859569	ON859734	MW292343	MW292391
65	Wijayarana sumatrana	UA20150464*	Indonesia, Sumatera Barat, Kabupaten Sijunjung, Sungai Sumpur Kudus	-00.44910; 100.89536; 438	South China Sea	Siam	MW222034	MW219576	MW322879	ON859246	MW292287	ON859408	ON859570	ON859735	MW292344	MW292392
66	Wijayarana sp3	MZB.Amph.29424	Indonesia, Jawa Barat, Kabupaten Sumedang, Sungai Cijambu	-06.82900; 107.79900; 1131	Java Sea	East Sunda	MG909676	MG909599	MW322852	ON859247	MW292249	ON859409	ON859571	ON859736	MG909634	MG909712
67	Wijayarana sp3	UA20150033*	Indonesia, Jawa Tengah, Kabupaten Banyumas, Curug Cipendok	-07.33668; 109.13662; 745	Indian Ocean	NA	MW222001	MW219542	MW322853	ON859248	MW292251	ON859410	ON859572	ON859737	MW292312	MW292359
68	Wijayarana javana	ENS7392*	Indonesia, Jawa Barat, Kabupaten Bogor, Taman Safari	-06.72600; 106.95083	Java Sea	East Sunda	NA	NA	NA	NA	NA	ON859411	ON859573	ON859738	NA	NA
69	Wijayarana javana	ENS7398*	Indonesia, Jawa Barat, Kabupaten Bogor, Taman Safari	-06.72600; 106.95083	Java Sea	East Sunda	NA	NA	NA	NA	NA	ON859412	ON859574	ON859739	NA	NA
70	Wijayarana javana	MZB.Amph.22371	Indonesia, Jawa Barat, Kabupaten Cianjur, Cibodas Botanical Garden	-06.74181; 107.00610; 1405	Java Sea	East Sunda	MW221999	NA	NA	ON859249	MW292248	ON859413	ON859575	ON859740	MW292310	MW292357
71	Wijayarana javana	UA20150051*	Indonesia, Jawa Barat, Palutungan	-06.94403; 108.43265; 1174	Java Sea	East Sunda	MW222000	MW219541	NA	ON859250	MW292250	ON859414	ON859576	ON859741	MW292311	MW292358
72	Wijayarana melasma	FMNH 270711	Thailand, Nan, Amphoe Pua, Tambol Auan				MG909674	NA	MW322854	ON859251	NA	ON859415	ON859577	ON859742	NA	MG909714
73	Wijayarana melasma	FMNH 271377	Laos, Luang Namtha Prov, Vieng Phou Kha Dist				MG909675	MG909601	MW322855	ON859252	MW292252	ON859416	ON859578	ON859743	MG909637	MG909715
74	Meristogenys amoropalamus	NMBE 1057304	Malaysia, Borneo, Sarawak, Usun Apau National Park				MW222036	MW219580	MW322882	ON859253	MW292289	ON859417	ON859579	ON859744	MW292346	MW292394
75	Meristogenys kinabaluensis	NMBE 1064112	Malaysia, Borneo, Sabah, Sungai Kemantis trail				MG909678	MG909598	MW322886	ON859254	MW292293	ON859418	ON859580	ON859745	MG909633	MG909711
76	Meristogenys orphocnemis	NMBE 1064105	Malaysia, Borneo, Sabah, Sungai Winokok, Bundu Tuhan				MW222041	MW219584	MW322888	ON859255	MW292295	ON859419	ON859581	ON859746	MW292351	MW292399
77	Meristogenys poecilus	NMBE 1064092	Malaysia, Borneo, Sabah, Sungei Tawau, Tawau Hills Park				MW222042	MW219585	MW322889	ON859256	MW292296	ON859420	ON859582	ON859747	MW292352	MW292400
78	Meristogenys sp.	NMBE 1065861	Malaysia, Borneo, Sarawak, Gunung Murud, Palungan				MW222044	MW219586	MW322891	ON859257	MW292298	ON859421	ON859583	ON859748	MW292354	MW292402
79	Odorrana hosii	NMBE 1061612	Malaysia, Borneo, Sarawak, Kubah National Park				MG909647	MG909605	MW322892	ON859258	MW292299	ON859422	ON859584	ON859749	MG909612	MG909687
80	Odorrana hosii	NMBE 1068217	Malaysia, Borneo, Sarawak, Kubah National Park				NA	NA	ON858370	NA	NA	ON859423	ON859585	ON859750	NA	NA
81	Staurois guttatus	NMBE 1056532	Indonesia, Malaysia, Borneo, Sarawak, Gunung Mulu National Park				MG909682	MG909607	MW322900	ON859259	MW292307	ON859424	ON859586	ON859751	MG909642	MG909718
82	Pulchrana picturata	UA20140782*	Indonesia, Sumatera Barat, Muara Labuh				MW222045	MW219587	MW322893	ON859260	MW292300	ON859425	NA	ON859752	MW292355	MW292403
83	Sumaterana crassiovis	MZB.Amph.29288	Indonesia, Lampung, Kabupaten Lampung Barat, Gunung Abung	-05.03730; 104.54828; 979	South China Sea	East Sunda	MG909648	MG909573	ON858371	ON859261	ON859305	ON859426	ON859587	ON859753	MG909613	MG909690
84	Sumaterana crassiovis	ZMH A14195	Indonesia, Sumatera Barat, Kayu Jao	-00.99717; 100.63952; 1270	Indian Ocean	NA	ON859142	ON859179	ON858372	ON859262	ON859306	ON859427	ON859588	ON859754	ON870996	ON871024
85	Sumaterana crassiovis	ZMH A14198	Indonesia, Sumatera Barat, Kayu Jao	-00.99557; 100.64334; 1315	Indian Ocean	NA	NA	NA	NA	NA	NA	ON859428	ON859589	ON859755	NA	NA
86	Sumaterana crassiovis	ZMH A14222	Indonesia, Sumatera Barat, Kayu Jao	-00.99980; 100.63550; 1195	Indian Ocean	NA	NA	NA	NA	NA	NA	ON859429	ON859590	ON859756	NA	NA
87	Sumaterana crassiovis	MZB.Amph.29232	Indonesia, Sumatera Barat, Kayu Jao	-00.99980; 100.63550; 1195	Indian Ocean	NA	NA	NA	ON858373	NA	NA	ON859430	ON859591	ON859757	NA	NA
88	Sumaterana crassiovis	MZB.Amph.29186	Indonesia, Aceh, Taman Nasional Gunung Leuser, Marpunge	03.77146; 097.63773; 1065	Indian Ocean	NA	MG909657	MG909582	ON858374	ON859263	ON859307	ON859431	ON859592	ON859758	MG909619	MG909703
89	Sumaterana crassiovis	ZMH A14218	Indonesia, Aceh, Taman Nasional Gunung Leuser, Marpunge	03.77146; 097.63773; 1065	Indian Ocean	NA	NA	NA	NA	NA	NA	ON859432	ON859593	ON859759	NA	NA
90	Sumaterana crassiovis	ZMH A14220	Indonesia, Aceh, Taman Nasional Gunung Leuser, Marpunge	03.77146; 097.63773; 1065	Indian Ocean	NA	NA	NA	NA	NA	NA	ON859433	ON859594	ON859760	NA	NA
91	Sumaterana crassiovis	MZB.Amph.29194	Indonesia, Aceh, Taman Nasional Gunung Leuser, Marpunge	03.79289; 097.64417; 1190	Indian Ocean	NA	ON859143	ON859180	ON858375	ON859264	ON859308	ON859434	ON859595	ON859761	ON870997	ON871025
92	Sumaterana crassiovis	ZMH A14169	Indonesia, Aceh, Taman Buru Linge-Isaq	04.37958; 097.29158; 1000	Malacca Strait	Malacca Strait	NA	NA	NA	NA	NA	ON859435	ON859596	ON859762	NA	NA
93	Sumaterana crassiovis	MZB.Amph.29196	Indonesia, Aceh, Taman Buru Linge-Isaq	04.37958; 097.29158; 1000	Malacca Strait	Malacca Strait	ON859144	ON859181	ON858376	ON859265	ON859309	ON859436	ON859597	ON859763	ON870998	ON871026
94	Sumaterana crassiovis	MZB.Amph.29198	Indonesia, Aceh, Taman Buru Linge-Isaq	04.37958; 097.29158; 1000	Malacca Stait	Malacca Strait	ON859145	ON859182	ON858377	ON859266	ON859310	ON859437	ON859598	ON859764	ON870999	ON871027
95	Sumaterana crassiovis	ZMH A14149	Indonesia, Sumatera Selatan, Kabupaten Muara Enim, Desa Batu Surau	-04.13725; 103.58640; 1048	Indian Ocean	NA	MG909650	MG909574	ON858378	ON859267	ON859311	ON859438	ON859599	ON859765	MG909622	MG909691
96	Sumaterana crassiovis	ZMH A14206	Indonesia, Sumatera Barat, Lubuk Selasih	-00.95782; 100.57112; 1040	Indian Ocean	NA	NA	NA	ON858379	NA	NA	NA	ON859600	ON859766	NA	NA
97	Sumaterana crassiovis	MZB.Amph.29214	Indonesia, Sumatera Barat, Lubuk Selasih	-00.95782; 100.57112; 1040	Indian Ocean	NA	ON859146	ON859183	ON858380	ON859268	ON859312	ON859439	ON859601	ON859767	ON871000	ON871028
98	Sumaterana crassiovis	MZB.Amph.29226	Indonesia, Sumatera Barat, Lubuk Selasih	-00.94529; 100.54630; 1140	Indian Ocean	NA	NA	NA	NA	NA	NA	ON859440	ON859602	ON859768	NA	NA
99	Sumaterana crassiovis	ZMH A14139	Indonesia, Sumatera Barat, Kecamatan Kisam Tinggi, Desa Gunung Megang	-04.24543; 103.83520; 874	South China Sea	North Sunda	MG909652	MG909577	ON858381	ON859269	ON859313	ON859441	ON859603	ON859769	MG909616	MG909692
100	Sumaterana crassiovis	ZMH A14197	Indonesia, Sumatera Barat, Taman Nasional Kerinci-Seblat, Padang Aro	-01.55932; 101.31072; 605	South China Sea	North Sunda	MG909655	MG909581	MW322894	ON859270	MW292301	ON859442	ON859604	ON859770	MG909617	MG909695
101	Sumaterana crassiovis	ZMH A14182	Indonesia, Sumatera Barat, Taman Nasional Kerinci-Seblat, Padang Aro	-01.6175; 101.24780; 975	South China Sea	North Sunda	NA	NA	NA	NA	NA	ON859443	ON859605	ON859771	NA	NA
102	Sumaterana crassiovis	MZB.Amph.29237	Indonesia, Sumatera Barat, Taman Nasional Kerinci-Seblat, Padang Aro	-01.6175; 101.24780; 975	South China Sea	North Sunda	NA	NA	NA	NA	NA	ON859444	ON859606	ON859772	NA	NA
103	Sumaterana crassiovis	ZMH A14196	Indonesia, Sumatera Barat, Taman Nasional Kerinci-Seblat, Padang Aro	-01.61456; 101.25740; 1200	South China Sea	North Sunda	ON859147	ON859184	ON858382	ON859271	ON859314	ON859445	ON859607	ON859773	ON871001	ON871029
104	Sumaterana crassiovis	ZMH A14228	Indonesia, Sumatera Barat, Taman Nasional Kerinci-Seblat, Padang Aro	-01.60325; 101.26391; 825	South China Sea	North Sunda	ON859148	ON859185	ON858383	ON859272	ON859315	ON859446	ON859608	ON859774	ON871002	ON871030
105	Sumaterana crassiovis	MZB.Amph.29249	Indonesia, Sumatera Barat, Taman Nasional Kerinci-Seblat, Padang Aro	-01.60325; 101.26391; 825	South China Sea	North Sunda	NA	NA	NA	NA	NA	ON859447	ON859609	ON859775	NA	NA
106	Sumaterana crassiovis	ZMH A14136	Indonesia, Sumatera Barat, Taman Nasional Kerinci-Seblat, Muara Labuh	-01.45534; 101.00020; 640	South China Sea	North Sunda	ON859149	ON859186	ON858384	ON859273	ON859316	ON859448	ON859610	ON859776	ON871003	ON871031
107	Sumaterana crassiovis	MZB.Amph.29320	Indonesia, Sumatera Barat, Kabupaten Payakumbuh, road Sumbar-Riau	-00.01916; 100.72226; 606	South China Sea	Siam	MG909660	MG909584	ON858385	ON859274	ON859317	ON859449	ON859611	ON859777	MG909623	MG909704
108	Sumaterana crassiovis	ZMH A14171	Indonesia, Sumatera Barat, Cagar Alam Rimbo Panti	00.35220; 100.04933; 425	Malacca Strait	Malacca Strait	ON859150	NA	NA	NA	ON859318	NA	NA	NA	NA	NA
109	Sumaterana crassiovis	MZB.Amph.29200	Indonesia, Sumatera Barat, Cagar Alam Rimbo Panti	00.35220; 100.04933; 425	Malacca Strait	Malacca Strait	MG909663	MG909588	NA	ON859275	ON859319	ON859450	ON859612	ON859778	MG909625	MG909701
110	Sumaterana crassiovis	ZMH A14170	Indonesia, Sumatera Barat, Cagar Alam Rimbo Panti	00.35220; 100.04933; 425	Malacca Strait	Malacca Strait	ON859151	ON859187	ON858386	ON859276	ON859320	ON859451	ON859613	ON859779	ON871004	ON871032
111	Sumaterana crassiovis	MZB.Amph.29202	Indonesia, Sumatera Barat, Cagar Alam Rimbo Panti	00.35220; 100.04933; 425	Malacca Strait	Malacca Strait	ON859152	NA	NA	NA	NA	NA	ON859614	ON859780	NA	NA
112	Sumaterana crassiovis	MZB.Amph.29206	Indonesia, Sumatera Barat, Cagar Alam Rimbo Panti	00.35056; 100.04490; 450	Malacca Strait	Malacca Strait	ON859153	NA	ON858387	NA	NA	ON859452	ON859615	ON859781	NA	NA
113	Sumaterana crassiovis	ZMH A14191	Indonesia, Sumatera Barat, Cagar Alam Rimbo Panti	00.35056; 100.04490; 450	Malacca Strait	Malacca Strait	ON859154	ON859188	ON858388	ON859277	NA	ON859453	ON859616	ON859782	ON871005	ON871033
114	Sumaterana crassiovis	ZMH A14165	Indonesia, Bengkulu, Taman Nasional Kerinci-Seblat, Ulu Seblat	-02.95330; 102.13955; 726	Indian Ocean	NA	ON859155	ON859189	ON858389	ON859278	ON859321	ON859454	ON859617	ON859783	ON871006	ON871034
115	Sumaterana crassiovis	MZB.Amph.29275	Indonesia, Bengkulu, Taman Nasional Kerinci-Seblat, Ulu Seblat	-02.95060; 102.14988; 716	Indian Ocean	NA	MG909653	MG909578	ON858390	ON859279	ON859322	ON859455	ON859618	ON859784	MG909620	MG909693
116	Sumaterana crassiovis	ZMH A14185	Indonesia, Lampung, Kabupaten Tanggamus, Air Terjun Talang Ogan	-05.37933; 104.66043; 754	Java Sea	East Sunda	MG909649	MG909576	MW322895	ON859280	MW292302	ON859456	ON859619	ON859785	MG909624	MG909700
117	Sumaterana crassiovis	MZB.Amph.29371	Indonesia, Jambi, Taman Nasional Kerinci-Seblat, Bukit Tapan	-02.32167; 101.26235; 726	Indian Ocean	NA	ON859156	ON859190	ON858391	ON859281	ON859323	ON859457	ON859620	ON859786	ON871007	ON871035
118	Sumaterana crassiovis	ZMH A14193	Indonesia, Jambi, Taman Nasional Kerinci-Seblat, Bukit Tapan	-02.32100; 101.26771; 787	Indian Ocean	NA	NA	NA	NA	NA	NA	ON859458	ON859621	ON859787	NA	NA
119	Sumaterana crassiovis	ZMH.A12653	Indonesia, Jambi, Taman Nasional Kerinci-Seblat, Bukit Tapan	-02.30283; 101.27170; 812	Indian Ocean	NA	ON859157	ON859191	ON858392	ON859282	ON859324	ON859459	ON859622	ON859788	ON871008	ON871036
120	Sumaterana crassiovis	ZMH A14205	Indonesia, Jambi, Taman Nasional Kerinci-Seblat, Bukit Tapan	-02.25833; 101.28656; 909	Indian Ocean	NA	NA	NA	NA	NA	NA	ON859460	ON859623	ON859789	NA	NA
121	Sumaterana crassiovis	MZB.Amph.29261	Indonesia, Jambi, Taman Nasional Kerinci-Seblat, Bukit Tapan	-02.25833; 101.28656; 909	Indian Ocean	NA	NA	NA	NA	NA	NA	ON859461	ON859624	ON859790	NA	NA
122	Sumaterana crassiovis	MZB.Amph.29326	Indonesia, Sumatera Utara, Bumi Perkemahan Sibolangit	03.27347; 098.53586; 881	Malacca Strait	Malacca Strait	MG909658	MG909583	ON858393	ON859283	ON859325	ON859462	ON859625	ON859791	MG909614	MG909709
123	Sumaterana crassiovis	MZB.Amph.29338	Indonesia, Sumatera Utara, Bumi Perkemahan Sibolangit	03.27522; 098.53614;880	Malacca Strait	Malacca Strait	NA	NA	NA	NA	NA	ON859463	ON859626	ON859792	NA	NA
124	Sumaterana crassiovis	MZB.Amph.29345	Indonesia, Sumatera Utara, Bumi Perkemahan Sibolangit	03.27689; 098.53472; 877	Malacca Strait	Malacca Strait	NA	NA	NA	NA	NA	ON859464	ON859627	ON859793	NA	NA
125	Sumaterana crassiovis	UTA-A 62439	Indonesia, Lampung, Kabupaten Tanggamus, Ngarip	-05.30638; 104.5483; 869	Indian Ocean	South Sunda	ON859158	ON859192	ON858394	ON859284	ON859326	ON859465	ON859628	ON859794	ON871009	ON871037
126	Sumaterana crassiovis	MZB.Amph.22344	Indonesia, Lampung, Kabupaten Lampung Barat, road Liwa to Krui	-05.06458; 104.05465; 673	Indian Ocean	NA	ON859159	ON859193	ON858395	ON859285	ON859327	ON859466	ON859629	ON859795	ON871010	ON871038
127	Sumaterana crassiovis	MZB.Amph.22343	Indonesia, Lampung, Kabupaten Lampung Barat, road Liwa to Krui	-05.06458; 104.05465; 673	Indian Ocean	NA	NA	NA	ON858396	NA	NA	ON859467	ON859630	ON859796	NA	NA
128	Sumaterana crassiovis	ENS15457*	Indonesia, Sumatera Utara, Kabupaten Karo, Air Terjun Sikulikap	03.24047; 098.53878; 1156	Malacca Strait	Malacca Strait	ON859160	ON859194	ON858397	ON859286	ON859328	ON859468	ON859631	ON859797	ON871011	NA
129	Sumaterana crassiovis	MZB.Amph.23490	Indonesia, Sumatera Utara, Kabupaten Mandailing Natal, road Panyabungan-Natal	00.72544; 099.54497; 804	Malacca Strait	Malacca Strait	ON859161	ON859195	ON858398	ON859287	ON859329	ON859469	ON859632	ON859798	ON871012	ON871039
130	Sumaterana crassiovis	MZB.Amph.23491	Indonesia, Sumatera Utara, Kabupaten Mandailing Natal, road Panyabungan-Natal	00.72544; 099.54497; 804	Malacca Strait	Malacca Strait	NA	NA	NA	NA	NA	ON859470	ON859633	ON859799	NA	NA
131	Sumaterana crassiovis	MZB.Amph.22339	Indonesia, Jambi, Taman Nasional Kerinci-Seblat, Gunung Kunyit	-02.18926; 101.49512; 1355	South China Sea	North Sunda	MG909656	MG909579	ON858399	ON859288	ON859330	ON859471	ON859634	ON859800	MG909621	MG909694
132	Sumaterana crassiovis	UTA A-64833	Indonesia, Sumatera Utara, Kabupaten Toba-Samosir, Gunung Pangalubao	02.60514; 099.04629; 1397	Malacca Strait	Malacca Strait	MG909659	MG909586	ON858400	ON859289	ON859331	ON859472	ON859635	ON859801	MG909615	MG909705
133	Sumaterana crassiovis	UTA A-64882	Indonesia, Sumatera Utara, Kabupaten Toba-Samosir, Gunung Pangalubao	02.60514; 099.04629; 1397	Malacca Strait	Malacca Strait	NA	NA	NA	NA	NA	ON859473	ON859636	ON859802	NA	NA
134	Sumaterana crassiovis	MZB.Amph.23498	Indonesia, Sumatera Utara, Kecamatan Hambung Hasundutan, Gunung Pinapan	02.18325; 098.60513; 1309	Indian Ocean	NA	ON859162	ON859196	ON858401	ON859290	ON859332	ON859474	ON859637	ON859803	ON871013	NA
135	Sumaterana crassiovis	UTA A-64887	Indonesia, Sumatera Utara, Kabupaten Mandailing Natal, slope Dolok Malea and Kampung Mompang	00.97500; 099.57959; 991	Indian Ocean	NA	NA	NA	NA	NA	NA	ON859475	ON859638	ON859804	NA	NA
136	Sumaterana crassiovis	MZB.Amph.23499	Indonesia, Sumatera Utara, Kabupaten Mandailing Natal, slope Dolok Malea and Kampung Mompang	00.97500; 099.57959; 991	Indian Ocean	NA	ON859163	ON859197	ON858402	ON859291	ON859333	ON859476	ON859639	ON859805	ON871014	ON871040
137	Sumaterana crassiovis	UTA A-64835	Indonesia, Sumatera Utara, Taman Nasional Batang Gadis	00.66636; 099.57191; 1271	Indian Ocean	NA	MG909662	MG909587	ON858403	ON859292	ON859334	ON859477	ON859640	ON859806	MG909618	MG909706
138	Sumaterana crassiovis	UTA A-64894	Indonesia, Sumatera Utara, Taman Nasional Batang Gadis	00.66636; 099.57191; 1271	Indian Ocean	NA	NA	NA	ON858404	NA	NA	ON859478	ON859641	ON859807	NA	NA
139	Sumaterana crassiovis	MVZ271862	Indonesia, Sumatera Barat, Kabupaten Solok, Desa Air Busuk	-00.94203; 100.82423; 1150	South China Sea	North Sunda	ON859164	ON859198	ON858405	ON859293	ON859335	ON859479	ON859642	ON859808	ON871015	ON871041
140	Sumaterana crassiovis	MVZ271863	Indonesia, Sumatera Barat, Kabupaten Solok, Desa Air Busuk	-00.94203; 100.82423; 1151	South China Sea	North Sunda	NA	NA	NA	NA	NA	ON859480	ON859643	ON859809	NA	NA
141	Sumaterana crassiovis	MVZ271864	Indonesia, Sumatera Barat, Kabupaten Solok, Desa Air Busuk	-00.94203; 100.82423; 1152	South China Sea	North Sunda	NA	NA	NA	NA	NA	ON859481	ON859644	ON859810	NA	NA
142	Sumaterana crassiovis	MVZ271522	Indonesia, Sumatera Barat, Cagar Alam Rimbo Panti	00.34982; 100.02257; 646	Malacca Strait	Malacca Strait	ON859165	NA	ON858406	NA	NA	ON859482	ON859645	ON859811	NA	NA
143	Sumaterana crassiovis	MVZ271523	Indonesia, Sumatera Barat, Cagar Alam Rimbo Panti	00.34982; 100.02257; 646	Malacca Strait	Malacca Strait	ON859166	ON859199	ON858407	ON859294	ON859336	ON859483	ON859646	ON859812	ON871016	ON871042
144	Sumaterana crassiovis	MVZ271524	Indonesia, Sumatera Barat, Cagar Alam Rimbo Panti	00.34789; 100.03748; 1000	Malacca Strait	Malacca Strait	ON859167	NA	NA	NA	NA	ON859484	ON859647	ON859813	NA	NA
145	Sumaterana crassiovis	MVZ271525	Indonesia, Sumatera Barat, Cagar Alam Rimbo Panti	00.34789; 100.03748; 1000	Malacca Strait	Malacca Strait	NA	NA	ON858408	NA	NA	ON859485	ON859648	ON859814	NA	NA
146	Sumaterana crassiovis	MVZ271526	Indonesia, Sumatera Barat, Cagar Alam Rimbo Panti	00.34789; 100.03748; 1000	Malacca Strait	Malacca Strait	MG909664	MG909589	ON858409	ON859295	ON859337	ON859486	ON859649	ON859815	MG909626	MG909702
147	Sumaterana crassiovis	RMBR118		-03.03712; 102.19100	Indian Ocean	NA	NA	NA	ON858410	NA	NA	NA	ON859650	ON859816	NA	NA
148	Sumaterana crassiovis	ZMH.A14200	Indonesia, Lampung, Kabupaten Lampung Barat, Gedong Surian	-05.06651; 104.46261; 935	South China Sea	East Sunda	ON859168	ON859200	ON858411	ON859296	ON859338	ON859487	ON859651	ON859817	ON871017	ON871043
149	Sumaterana crassiovis	MZB.Amph.29292	Indonesia, Lampung, Kabupaten Lampung Barat, Gedong Surian	-05.04456; 104.44930;1022	South China Sea	East Sunda	ON859169	ON859201	ON858412	ON859297	ON859339	ON859488	ON859652	ON859818	ON871018	ON871044
150	Sumaterana dabulescens	MZB.Amph.29396	Indonesia, Aceh, Taman Buru Linge-Isaq	04.36482; 097.24957; 440	Malacca Strait	Malacca Strait	MG909665	MG909594	MW322897	ON859298	MW292304	ON859489	ON859653	ON859819	MG909630	MG909707
151	Sumaterana dabulescens	MZB.Amph.29415	Indonesia, Aceh, Taman Buru Linge-Isaq	04.36482; 097.24957; 440	Malacca Strait	Malacca Strait	NA	NA	ON858413	NA	NA	ON859490	ON859654	ON859820	NA	NA
152	Sumaterana dabulescens	MZB.Amph.29403	Indonesia, Aceh, Taman Buru Linge-Isaq	04.36482; 097.24957; 440	Malacca Strait	Malacca Strait	NA	NA	NA	NA	NA	ON859491	ON859655	ON859821	NA	NA
153	Sumaterana dabulescens	MZB.Amph.29419	Indonesia, Aceh, Taman Buru Linge-Isaq	04.36139; 097.24635; 440	Malacca Strait	Malacca Strait	NA	NA	NA	NA	NA	ON859492	ON859656	ON859822	NA	NA
154	Sumaterana dabulescens	MZB.Amph.29405	Indonesia, Aceh, Taman Buru Linge-Isaq	04.37954; 097.28175; 600	Malacca Strait	Malacca Strait	NA	NA	NA	NA	NA	ON859493	ON859657	ON859823	NA	NA
155	Sumaterana dabulescens	ZMH A14174	Indonesia, Aceh, Taman Buru Linge-Isaq	04.37954; 097.28175; 600	Malacca Strait	Malacca Strait	ON859170	ON859202	ON858414	ON859299	ON859340	ON859494	ON859658	ON859824	ON871019	ON871045
156	Sumaterana dabulescens	MZB.Amph.29378	Indonesia, Aceh, Kabupaten Ulu Masen, Mane	04.92334; 096.12215; 792	Indian Ocean	NA	MG909666	MG909595	MW322896	ON859300	MW292303	ON859495	ON859659	ON859825	MG909631	MG909708
157	Sumaterana dabulescens	ZMH A14155	Indonesia, Aceh, Kabupaten Ulu Masen, Mane	04.92091; 096.12275; 761	Indian Ocean	NA	NA	NA	ON858415	NA	NA	ON859496	ON859660	ON859826	NA	NA
158	Sumaterana dabulescens	ZMH A14190	Indonesia, Aceh, Kabupaten Ulu Masen, Mane	04.91926; 096.12300; 747	Indian Ocean	NA	NA	NA	NA	NA	NA	ON859497	ON859661	ON859827	NA	NA
159	Sumaterana dabulescens	ZMH A14189	Indonesia, Aceh, Kabupaten Ulu Masen, Mane	04.89949; 096.13168; 700	Indian Ocean	NA	NA	NA	NA	NA	NA	ON859498	ON859662	ON859828	NA	NA
160	Sumaterana montana	UTA A-64926	Indonesia, Sumatera Utara, Kabupaten Samosir, Simpang Tele	02.52733; 098.63364; 1800	Malacca Strait	Malacca Strait	ON859171	NA	NA	NA	NA	ON859499	ON859663	ON859829	NA	NA
161	Sumaterana montana	MZB.Amph. 23516	Indonesia, Sumatera Utara, Kabupaten Samosir, vicinity of Tele	02.55397; 098.59806; 1774	Malacca Strait	Malacca Strait	MG909668	MG909590	ON858416	ON859301	ON859341	ON859500	ON859664	ON859830	MG909627	MG909696
162	Sumaterana montana	UTA A-64829	Indonesia, Sumatera Utara, Kabupaten Samosir, vicinity of Tele	02.55397; 098.59806; 1774	Malacca Strait	Malacca Strait	ON859172	NA	NA	NA	NA	ON859501	ON859665	ON859831	NA	NA
163	Sumaterana montana	UTA A-64834	Indonesia, Sumatera Utara, Kabupaten Karo, Gunung Sibuatan, Above Kampung Naga Linga	02.91076; 098.46313; 1625	Malacca Strait	Malacca Strait	MG909669	MG909591	ON858417	ON859302	ON859342	ON859502	ON859666	ON859832	MG909636	MG909699
164	Sumaterana montana	MZB.Amph.23524	Indonesia, Sumatera Utara, Kabupaten Karo, Gunung Sibuatan, Above Kampung Naga Linga	02.91076; 098.46313; 1625	Malacca Strait	Malacca Strait	ON859173	NA	NA	NA	NA	ON859503	ON859667	ON859833	NA	NA
165	Sumaterana montana	ZMH A14164	Indonesia, Aceh, Taman Nasional Gunung Leuser, Marpunge	03.79289; 097.64417; 1190	Indian Ocean	NA	MG909670	MG909592	MW322899	ON859303	MW292306	ON859504	ON859668	ON859834	MG909628	MG909697
166	Sumaterana montana	ZMH A14194	Indonesia, Bengkulu, Taman Nasional Kerinci-Seblat, Gunung Baru	-02.88525;102.12993; 2004	Indian Ocean	NA	ON859174	ON859203	ON858418	NA	ON859343	NA	ON859669	ON859835	ON871020	ON871046
167	Sumaterana montana	MZB.Amph.29377	Indonesia, Bengkulu, Taman Nasional Kerinci-Seblat, Gunung Baru	-02.88413;102.13073; 2033	Indian Ocean	NA	MG909671	MG909593	MW322898	NA	MW292305	ON859505	ON859670	ON859836	MG909629	MG909698
	*specimen with field number

## Sheet: Table S2
Supplementary Tables
Phylogeographic inference of Sumatran ranids bearing gastromyzophorous tadpoles with regard to the Pleistocene drainage systems of Sundaland
Umilaela Arifin, Utpal Smart, Martin Husemann, Stefan Hertwig, Eric N. Smith, Djoko T. Iskandar, and Alexander Haas
Author for correspondence: Umilaela Arifin, Leibniz Institute for the Analysis of Biodiversity Change, Centre for Taxonomy and Morphology, Martin-Luther-King-Platz 3, 20146 Hamburg, Germany. Email: u.arifin@leibniz-lib.de
Table S2 Primer information and PCR annealing temperatures used in this study.
Markers	Sequence	Annealing temperature (°C)	Length (bps)	References
12S	12SZ-L: AAAGGTTTGGTCCTAGCCTT	52	812	1
	12SK-H: TCCRGTAYRCTTACCDTGTTACGA
16S	12sm: GGCAAGTCGTAACATGGTAAG	51	1387	2; 3
	16sd: CTCCGGTCTGAACTCAGATCACGTAG
COI	Chmf4: TYTCWACWAAYCAYAAAGAYATCGG	46	650	4
	Chmr4: AYCTCRGGRTGRCCRAARAATCA
CYTB	Cytb-c: CTACTGGTTGTCCTCCGATTCATGT	51	606	3; 5
	CB-J-10933: TATGTTCTACCATGAGGACAAATATC
ND2	Met-LND2: CAATGTTGGTTAAAATCCTTCC	49	810	6
	Trp-HND2: AGGCTTTGAAGGCCTTTGGTC
BDNF	BDNF-F1: ACCATCCTTTTCCTKACTATGG	57	706	7
	BDNF-R1: CTATCTTCCCCTTTTAATGGTC
NTF3	NTF3-F3: TCTTCCTTATCTTTGTGGCATCCACGCTA	56	618	8
	NTF3-R3: ACATTGRGAATTCCAGTGTTTGTCGTCA
POMC	POMC DRV F1: ATATGTCATGASCCAYTTYCGCTGCAA	56	618	7
	POMC DRV R1: GGCRTTYTTGAAWAGAGTCATTAGWGG
RAG1	Rag1 1F: GCMTTGCTSCCRGGGTATCA	50	795	3
	Rag1 2R: TCAATGGACGGAAGGGTTTCAATAA
TYR	Tyr1A: AGGTCCTCTTRAGCAAGGAATG	57	580	3
	Tyr1G: TGCTGGGCRTCTCTCCARTCCCA
References
1	Goebel, A. M., Donnelly, J. M. & Atz M. E. PCR primers and amplification methods for 12S ribosomal DNA, the control region, cytochrome oxidase I, and cytochromebin bufonids and other frogs, and an overview of PCR primers which have amplified DNA in amphibians successfully. Mol. Phyl. Evol. 11, 163–199 (1999).
2	Pauly, G. B., Hillis, D. M., & Cannatella, D. C. The history of a neartic colonization: molecular phylogenetics and biogeography of the Neartic toads (Bufo). Evol. 58, 2517–2535 (2004).
3	Oliver, L. A., Prendini, E., Kraus, F., Raxworthy, & C. J. Systematics and biogeography of the Hylarana frog (Anura: Ranidae) radiation across tropical Australasia, Southeast Asia, and Africa. Mol. Phyl. Evol. 90, 176–192 (2015).
4	Che, J., Chen, H. M., Yang, J. X., Jin, J. Q., Jiang, K. E., Yuan, Z. Y., ... & Zhang, Y. P. (2012). Universal COI primers for DNA barcoding amphibians. Mol. Ecol. Res.12(2), 247–258.
5	Bossuyt, F., & Milinkovitc,h M. Convergent adaptive radiations in Madagascan and Asian ranid frogs reveal covariation betweenlarval and adult traits. PNAS 97, 6585–6590. (2002)
6	Stuart, B. L., Inger, R. F. & Voris, H. K. High level of cryptic species diversity revealed by sympatric lineages of Southeast Asian forest frogs. Biol. Lett. 2, 470‒474 (2006).
7	Vieites, D. R., Min, M. S., & Wake, D. B. Rapid diversification and dispersal during periods of global warming by plethodontid salamanders. Proc. Nat. Acad. Sci. 104(50), 19903–19907 (2007).
8	Funk, W.C., Caminer, M., Ron, S. R. High levels of cryptic species diversity uncovered in Amazonian frogs. Proc. R. Soc. B Biol. Sci. 279, 1806–1814 (2012)

## Sheet: Table S3
Supplementary Tables
Phylogeographic inference of Sumatran ranids bearing gastromyzophorous tadpoles with regard to the Pleistocene drainage systems of Sundaland
Umilaela Arifin, Utpal Smart, Martin Husemann, Stefan Hertwig, Eric N. Smith, Djoko T. Iskandar, and Alexander Haas
Author for correspondence: Umilaela Arifin, Leibniz Institute for the Analysis of Biodiversity Change, Centre for Taxonomy and Morphology, Martin-Luther-King-Platz 3, 20146 Hamburg, Germany. Email: u.arifin@leibniz-lib.de
Table S3 Substitution models from Partition Finder.
Model	Loci
GTR + I+ G	(1) 12S, 16S, and tRNAval
	(2) cytb codon 3
	(3) cytb codon 1 and ND2 codon 1
	(4) NTF3 codon 3, POMC codon 3, and TYR codon 3
	(5) NTF3 codon 1, POMC codon 1, RAG1 codon 1, TYR codon 1, and TYR codon 2
GTR+G	COI codon 3 and ND2 codon 3
SYM+I+G	(1) BDNF codon 3 and COI codon 1
	(2) NTF3 codon 2, POMC codon 2
K80+I+G	BDNF codon 1, BDNF codon 2, COI codon 2, and RAG1 codon 2
HKY+I+G	cytb codon 2 and ND2 codon 2
HKY+G	RAG1 codon 3

## Sheet: Table S4
Supplementary Tables
Phylogeographic inference of Sumatran ranids bearing gastromyzophorous tadpoles with regard to the Pleistocene drainage systems of Sundaland
Umilaela Arifin, Utpal Smart, Martin Husemann, Stefan Hertwig, Eric N. Smith, Djoko T. Iskandar, and Alexander Haas
Author for correspondence: Umilaela Arifin, Leibniz Institute for the Analysis of Biodiversity Change, Centre for Taxonomy and Morphology, Martin-Luther-King-Platz 3, 20146 Hamburg, Germany. Email: u.arifin@leibniz-lib.de
Table S4 Likehood comparison of a series of trial run for the divergence time estimation
Trial run	mean likelihood
MITONUC_3_run1	-792523636
MITONUC_3_run2	-785345457
MITONUC_3_run3	-793396104
MITONUC_3_run5	-845805701
MITONUC_3_run6	-820661742
MITONUC_3_run7	-843537506
MITONUC_3_run8	-830109871
MITONUC_3_run9	-843579568
MITONUC_3_run10	-843643806
MITONUC_3_run11	-843550695
MITONUC_3_run12	-846331329
MITONUC_3_run13	-846340715
MITONUC_3_run14	-845930957
MITONUC_3_run15	-845570593
MITONUC_3_run16*	-752438511
MITONUC_3_run17	-753525227
*the highest likelihood among others. Parameter set for this trial is then used for the study.
